# Supplementary material for: Extending the Shelf-Life of Live Clams, Venerupis corrugata—Important Aspects of Current Packaging and Advances in Modified Atmosphere Packaging
Source: Foods. 2025 May 5;14(9):1629. doi: 10.3390/foods14091629 (PMC12072123; doi:10.3390/foods14091629)
Supplement: Supplementary file 1 [file foods-14-01629-s001.zip]

Archive with 1 entries (1 files):
- foods-3571385-supplementary.pdf
